# Supplementary material for: Technical advances in proteomics: new developments in data-independent acquisition
Source: F1000Res. 2016 Mar 31;5:F1000 Faculty Rev-419. [Version 1] doi: 10.12688/f1000research.7042.1 (PMC4821292; doi:10.12688/f1000research.7042.1)
Supplement: Supplementary file 1 [file f1000research-5-7580-s0000.tgz]

Archive with 1 entries (1 files):
- a3d47cc8-2bb7-4d3d-97f7-6f9d3154bcd9.zip
